# Supplementary material for: Translation and Validation of the Arabic Version of the Athlete Sleep Screening Questionnaire
Source: Healthcare (Basel). 2023 May 22;11(10):1501. doi: 10.3390/healthcare11101501 (PMC10218295; doi:10.3390/healthcare11101501)
Supplement: Supplementary file 1 [file healthcare-11-01501-s001.zip]

Archive with 1 entries (1 files):
- healthcare-2228960-supplementary.pdf
